# Supplementary material for: Multi-Omic Characterization of Epithelial–Mesenchymal Transition: Lipidomic and Metabolomic Profiles as Key Markers of TGF-β-Induced Transition in Huh7 Hepatocellular Carcinoma
Source: Cells. 2025 Aug 10;14(16):1233. doi: 10.3390/cells14161233 (PMC12384463; doi:10.3390/cells14161233)
Supplement: Supplementary file 1 [file cells-14-01233-s001.zip]

Archive with 1 entries (1 files):
- cells-3782493-supplementary.pdf
